# Supplementary material for: In Vitro Propagation of the Blueberry ‘Blue Suede™’ (Vaccinium hybrid) in Semi-Solid Medium and Temporary Immersion Bioreactors
Source: Plants (Basel). 2023 Jul 25;12(15):2752. doi: 10.3390/plants12152752 (PMC10421453; doi:10.3390/plants12152752)
Supplement: Supplementary file 1 [file plants-12-02752-s001.zip]

Archive with 1 entries (1 files):
- plants-2481766-SI.pdf
